# Supplementary material for: Genetic Modifiers and Phenotype of Duchenne Muscular Dystrophy: A Systematic Review and Meta-Analysis
Source: Pharmaceuticals (Basel). 2021 Aug 13;14(8):798. doi: 10.3390/ph14080798 (PMC8401629; doi:10.3390/ph14080798)
Supplement: Supplementary file 1 [file pharmaceuticals-14-00798-s001.zip]

Archive with 1 entries (1 files):
- pharmaceuticals-1321071-SI.pdf
